# Supplementary material for: A Framework for Bus Trajectory Extraction and Missing Data Recovery for Data Sampled from the Internet
Source: Sensors (Basel). 2017 Feb 10;17(2):342. doi: 10.3390/s17020342 (PMC5335977; doi:10.3390/s17020342)
Supplement: Supplementary file 1 [file sensors-17-00342-s001.zip]

Archive with 2 entries (2 files):
- extractedData.zip
- rawdata.zip
